# Supplementary material for: Identification of Compounds with Anti-Proliferative Activity against Trypanosoma brucei brucei Strain 427 by a Whole Cell Viability Based HTS Campaign
Source: PLoS Negl Trop Dis. 2012 Nov 29;6(11):e1896. doi: 10.1371/journal.pntd.0001896 (PMC3510080; doi:10.1371/journal.pntd.0001896)
Supplement: Table S1 — Tables S1, S2, S3 and S4: Analogues of the top 6 hit compounds. SAR mining revealed those compounds in the library that was screened that were structurally related to the 6 hit compounds. Tables show structure and activities of these compounds over the T.b. brucei primary screening and retest campaigns. Table S1 = compounds 1 and 2; Table S2 = compound 3; Table S3 = compound 6, table S4 = compound 7. SAR mining revealed no analogues of compound 8 to be present in the library. (XLSX) [file pntd.0001896.s001.xlsx]

## Sheet: ChemOffice1
Entry number	Structure	Compound ID	Primary Screening Activity 10.2µM (%)	Retested?	Retest IC50 T.b.brucei (µM)	Restest IC50 HEK (µM)	Estimated Selectivity Index
1	C14H16N2OS	WEHI-0051810	100		9% at the top dose
2	C19H14N2O2S	WEHI-0052293	-9	No
3	C21H21N3OS	WEHI-0078860	2	No
4	C21H20N2OS	WEHI-0084234	97	Yes, but did not pass selectivity criteria	5.806	41.7	7.18223
5	C18H15BrN2OS	WEHI-0084873	48	No
6	C19H18N2O3S	WEHI-0095338	12	No
7	C19H18N2OS	WEHI-1195238	-2	No
8	C17H16N4O2	WEHI-1201161	-5	No
9	C16H14FN3O3	WEHI-1201166	5	No
10	C17H17N3O2S	WEHI-1201169	-2	No
11	C18H15ClFN3O2	WEHI-1201171	7	No
12	C20H25N3O2S	WEHI-1201483	6	No
13	C21H20ClN3OS	WEHI-1201484	3	No
14	C16H16N2OS	WEHI-1201486	2	No
15	C20H17FN2O3S	WEHI-1203383	3	No
16	C19H15ClF2N2OS	WEHI-1203384	25	No
17	C17H15ClN2OS2	WEHI-1203385	13	No
18	C20H19ClN2O2S	WEHI-1203386	3	No
19	C16H19ClN2O2S	WEHI-1203387	8	No
20	C21H21FN2OS	WEHI-1203388	-3	No
21	C19H15ClN2O3S	WEHI-1203390	-7	No
22	C18H13ClF2N2OS	WEHI-1203391	2	No
23	C16H13FN2OS2	WEHI-1203392	100	Yes, did not pass medicinal chemistry analysis	0.0432	>41.7	964.583
24	C19H17FN2O2S	WEHI-1203393	2	No	37.5% at the top dose
25	C16H19FN2OS	WEHI-1203394	100	Yes, parent compound	0.441	41.7	94.5578
26	C16H12BrFN2O2S	WEHI-1203395	85	Yes, did not pass selectivity criteria	8.39	41.7	4.9702
27	C19H14F4N2OS	WEHI-1203396	-4	No
28	C19H16ClFN2O2S	WEHI-1203397	9	No
29	C18H15F3N4O	WEHI-1203787	8	No
30	C17H15ClN4O	WEHI-1203791	1	No
31	C17H14F2N4O	WEHI-1203794	99.5	Yes, parent compound	1.93	41.7	21.6062
32	C17H16ClN5O	WEHI-1203814	-3	No
33	C19H24N2O2S	WEHI-1204300	26	No
34	C18H18N2O2S	WEHI-1204301	0	No
35	C19H19N3OS	WEHI-1204303	2	No
36	C18H17N3OS	WEHI-1204312	-1	No
