# Supplementary material for: Identification of Compounds with Anti-Proliferative Activity against Trypanosoma brucei brucei Strain 427 by a Whole Cell Viability Based HTS Campaign
Source: PLoS Negl Trop Dis. 2012 Nov 29;6(11):e1896. doi: 10.1371/journal.pntd.0001896 (PMC3510080; doi:10.1371/journal.pntd.0001896)
Supplement: Table S2 — (XLSX) [file pntd.0001896.s002.xlsx]

## Sheet: ChemOffice1
Entry Number	Structure	Compound ID	Primary Screening Activity 10.2µM (%)	Retested?	Retest IC50 T.b.brucei (µM)	Restest IC50 HEK (µM)	Estimated Selectivity Index
1	C19H18N2O3	WEHI-0035848	27	No
2	C22H22N2O2	WEHI-0036381	11	No
3	C21H28N2O2	WEHI-0055590	99	Yes, did not pass selectivity criteria	3.555	20.83	5.85935
4	C17H15N3O3S	WEHI-0073894	1	No
5	C21H24N2O3	WEHI-0076238	13	No
6	C24H26N2O2	WEHI-0081534	5	No
7	C21H22ClN3O2	WEHI-0083927	17	No
8	C21H26N2O3S	WEHI-0084703	-11	No
9	C22H22N2O2	WEHI-0091637	5	No
10	C14H12BrNO2	WEHI-0091945	2	No
11	C20H21Cl2NO2	WEHI-0098833	11	No
12	C25H21NO2	WEHI-0098859	16	No
13	C23H29NO3	WEHI-0098876	98	Yes, IC50 value greater than 10µM, could not be estimated	77% at 10.4µM only, no dose response
14	C22H27NO3	WEHI-0098879	99	Yes parent compound	2.556	41.67	16.3028
15	C23H25NO3	WEHI-0098928	4	No
16	C17H13BrN2O2S	WEHI-0098952	1	No
17	C22H20ClNO2	WEHI-0098955	12	No
18	C23H22FNO2	WEHI-0098956	0	No
19	C22H18ClNO3	WEHI-0098957	2	No
20	C20H15Cl2NO2	WEHI-0098958	8	No
21	C22H22N2O2S	WEHI-0099242	-6	No
22	C22H24N4O2	WEHI-0099264	7	No
23	C24H25NO4	WEHI-0099278	4	No
24	C25H25NO3	WEHI-0099488	8	No
25	C25H25NO2	WEHI-0099588	8	No
26	C20H17ClN2O2	WEHI-0099615	10	No
27	C21H17Cl2NO2	WEHI-0099630	9	No
28	C24H23NO3	WEHI-0099645	14	No
29	C23H20ClNO2	WEHI-0099651	5	No
30	C24H22FNO2	WEHI-0099695	20	No
31	C24H24ClNO2	WEHI-0099711	-2	No
32	C22H22N2O3	WEHI-0099885	13	No
33	C23H23NO2	WEHI-1194204	9	No
