# Supplementary material for: Identification of Compounds with Anti-Proliferative Activity against Trypanosoma brucei brucei Strain 427 by a Whole Cell Viability Based HTS Campaign
Source: PLoS Negl Trop Dis. 2012 Nov 29;6(11):e1896. doi: 10.1371/journal.pntd.0001896 (PMC3510080; doi:10.1371/journal.pntd.0001896)
Supplement: Table S3 — (XLSX) [file pntd.0001896.s003.xlsx]

## Sheet: Sheet1
Entry	Structure	Compound ID	Primary Screening Activity 10.2µM (%)	Retested?	Retest IC50T.b.brucei (µM)	Restest IC50 HEK (µM)	Estimated Selectivity Index
1		WEHI-0011756	24	No
